# Supplementary material for: Genome-Wide DNA Changes Acquired by Candida albicans Caspofungin-Adapted Mutants
Source: Microorganisms. 2023 Jul 25;11(8):1870. doi: 10.3390/microorganisms11081870 (PMC10458384; doi:10.3390/microorganisms11081870)
Supplement: Supplementary file 1 [file microorganisms-11-01870-s001.zip]

Archive with 8 entries (8 files):
- Fig S1.png
- FIG S1.tif
- FIG S2.tif
- Supplemental figure legends.pdf
- Table S1.xlsx
- Table S2.xlsx
- Table S3.pdf
- Table S4.xlsx
