# Supplementary material for: Genome-Wide DNA Changes Acquired by Candida albicans Caspofungin-Adapted Mutants
Source: Microorganisms. 2023 Jul 25;11(8):1870. doi: 10.3390/microorganisms11081870 (PMC10458384; doi:10.3390/microorganisms11081870)
Supplement: Supplementary file 1 [file microorganisms-11-01870-s001.zip › Table S1.xlsx]

## Sheet: Sheet 1
Table S1. Mutations associated with ORFs or other genomic features that scored > = 0.90
	ORF	Gene ID	Standard Name	Clones	SMC60-2-5	JMC160-2-5	JMC200-2-5	JMC200-3-4	Notes
	orf19.1266	C4_05800C		3	0	1	1	1	(orf19.1266) Protein of unknown function; transcript detected on high-resolution tiling arrays
	orf19.2366	CR_06990W		3	0	1	1	1	(orf19.2366) Has domain(s) with predicted DNA binding activity and role in DNA integration
	orf19.3945	C5_04610W		3	0	1	1	1	(orf19.3945) Predicted COP9 signalosome complex subunit 12; flow model biofilm induced
	orf19.4523	C1_02020W		3	0	1	1	1	(orf19.4523) Ortholog(s) have 5-formyltetrahydrofolate cyclo-ligase activity and role in folic acid-containing compound biosynthetic process
	orf19.5736	C6_03690W	ALS5	3	0	1	1	1	(orf19.5736) ALS family adhesin; highly variable; expression in S. cerevisiae causes adhesion to human epithelium, endothelium or ECM, endothelial invasiveness by endocytosis and, at high abundance, ECM-induced aggregation; can form amyloid fibrils
	orf19.850	C2_03700W		3	0	1	1	1	(orf19.850) Ortholog(s) have protein-N-terminal asparagine amidohydrolase activity, protein-N-terminal glutamine amidohydrolase activity and role in cellular protein modification process, protein catabolic process
	orf19.2899	C4_06360C		2	0	2	1	0	(orf19.2899) Ortholog of C. parapsilosis CDC317 : CPAR2_500750, C. dubliniensis CD36 : Cd36_45850, Pichia stipitis Pignal : PICST_43336 and Candida orthopsilosis Co 90-125 : CORT_0B00900
	orf19.3625	C2_08540C		2	0	1	1	0	(orf19.3625) Has domain(s) with predicted zinc ion binding activity
	orf19.3628	C2_08500W	RSP5	2	0	2	0	1	(orf19.3628) Putative NEDD4 family E3 ubiquitin ligase; induced during infection of murine kidney, compared to growth in vitro; has murine homolog; possibly an essential gene, disruptants not obtained by UAU1 method
	orf19.4557	C6_04120C		2	0	0	1	1	(orf19.4557) Ortholog(s) have microtubule binding, structural constituent of cytoskeleton activity and role in microtubule nucleation, mitotic spindle assembly checkpoint, protein localization to kinetochore, sister chromatid biorientation
	orf19.5342.2	C2_10650W		2	0	1	1	0	(orf19.5342.2) Protein of unknown function; protein newly produced during adaptation to the serum
	orf19.6285	CR_07650W	GLC7	2	0	1	1	0	(orf19.6285) Putative catalytic subunit of type 1 serine/threonine protein phosphatase; regulated by Shp1; induced in high iron; alternatively spliced intron in 5' UTR
	orf19.6690	C7_03580C		2	0	25	17	0	(orf19.6690) Protein of unknown function; Hap43-repressed gene
	orf19.6699	C7_03650W		2	0	1	1	0	(orf19.6699) Ortholog(s) have histidinol-phosphatase activity and role in histidine biosynthetic process
	orf19.7359	C3_05780C	CRZ1	2	0	4	3	0	(orf19.7359) Calcineurin-regulated C2H2 transcription factor; role in maintenance of membrane integrity, azole tolerance; not required for mouse virulence; repressed by low iron; regulates Ca++ influx during alkaline pH response; Spider biofilm induced
	orf19.7376	C3_05950W		2	0	2	1	0	(orf19.7376) Ortholog of C. dubliniensis CD36 : Cd36_85880, C. parapsilosis CDC317 : CPAR2_806870, Candida tenuis NRRL Y-1498 : CANTEDRAFT_96983 and Debaryomyces hansenii CBS767 : DEHA2D16148g
	orf19.834	C2_03910C		2	0	1	1	0	(orf19.834) Ortholog(s) have carbohydrate binding, mannosyl-oligosaccharide 1,2-alpha-mannosidase activity and role in endoplasmic reticulum mannose trimming, mannose trimming involved in glycoprotein ERAD pathway
	RB2-5a	C5_01660C		2	0	1	0	2	(RB2-5a) Repeat sequence of about 6 kb, part of the Major Repeat Sequence (MRS) on Chromosome 5; MRS units are found on most chromosomes; only partial MRS sequences are present on chromosome 5 in Assembly 21 likely due to assembly error
	Tca4-4	C4_03210C		2	0	6	0	2	(Tca4-4) Retrotransposon Tca4 on Chromosome 4, about 6.9 kbp member of the copia group with two ORFs similar to gag and pol, flanked by 381-bp LTRs (san elements)
	MRS-R	CR_06360C		1	0	0	0	1	(MRS-R) Major Repeat Sequence (MRS) on Chromosome R; MRS units are composed of variable numbers of RPS units flanked by HOK and RB2 sequences; found on most chromosomes; may serve as recombination hot spot
	orf19.1497	C2_01880C	ZCF6	1	0	0	0	1	(orf19.1497) Putative transcription factor with zinc cluster DNA-binding motif; involved in virulence
	orf19.4330	C5_03030W		1	0	0	0	1	(orf19.4330) Ortholog of C. dubliniensis CD36 : Cd36_52790, Candida tropicalis MYA-3404 : CTRG_05968 and Candida albicans WO-1 : CAWG_04684
	tL(CAA)2	C2_01080C	tL(CAA)2	1	0	0	0	1	(tL(CAA)2) tRNA-Leu, predicted by tRNAscan-SE; CAA anticodon
	mu-Ra	CR_05110C		1	0	1	0	0	(mu-Ra) Long terminal repeat (LTR); about 780 bp long, 4 copies per genome
	orf19.1177	C6_00190W		1	0	0	0	1	(orf19.1177) Ortholog of S. cerevisiae Rtt106; histone chaperone that regulates chromatin structure in transcribed and silenced chromosomal regions; affects transcriptional elongation; Hap43-repressed; Spider biofilm repressed
	lambda-4a	C4_04960W		1	0	1	0	0	(lambda-4a) Long terminal repeat (LTR) associated with the transposon Tca14; about 512 bp long, 4 copies per genome
	MRS-7b	C7_02710W		1	0	1	0	0	(MRS-7b) Major Repeat Sequence (MRS) on Chromosome 7; MRS units are composed of variable numbers of RPS units flanked by HOK and RB2 sequences; found on most chromosomes; may serve as recombination hot spot
	orf19.1606	C3_02390W		1	0	1	0	0	(orf19.1606) Protein of unknown function; Plc1-regulated
	orf19.1980	C5_00870C	GIT4	1	0	1	0	0	(orf19.1980) Glycerophosphocholine transporter; fungal-specific (no human or murine homolog); possibly an essential gene, disruptants not obtained by UAU1 method; Hap43p-repressed gene
	orf19.2014	C2_01110C	BCY1	1	0	1	0	0	(orf19.2014) Protein kinase A regulatory subunit; involved in regulation of filamentation, phenotypic switching and mating; required for nuclear localization of Tpk1; physically interacts with Tpk1; apoptosis-regulated
	orf19.2850	CR_02930W		1	0	1	0	0	(orf19.2850) Protein of unknown function; induced by nitric oxide independent of Yhb1p
	orf19.2896	C4_06390W	SOU1	1	1	0	0	0	(orf19.2896) Enzyme involved in utilization of L-sorbose; has sorbitol dehydrogenase, fructose reductase, and sorbose reductase activities; NAD-binding site motif; transcriptional regulation affected by chromosome 5 copy number; Hap43p-induced gene
	orf19.4215	C6_00440C	FET34	1	0	1	0	0	(orf19.4215) Multicopper ferroxidase; induced by low iron, ciclopirox olamine, ketoconazole, hypoxia; alkaline induced by Rim101; repressed in fluconazole-resistant isolate; Sfu1, Hog1 repressed; complements S. cerevisiae fet3; Spider biofilm induced
	orf19.4257	C5_02470W	INT1	1	0	0	0	5	(orf19.4257) Protein structurally similar to alpha-subunit of human leukocyte integrin; role in morphogenesis, adhesion, and mouse cecal colonization and systemic virulence; similar to S. cerevisiae Bud4; Hap43-induced gene
	orf19.4476	C1_04010C		1	0	0	0	1	(orf19.4476) Protein with a NADP-dependent oxidoreductase domain; transcript induced by ketoconazole; rat catheter and Spider biofilm induced
	orf19.4991	C1_13570W	MPT5	1	0	0	0	1	(orf19.4991) Putative RNA-binding protein; Hap43p-repressed gene; protein induced during the mating process
	orf19.5069	C1_07980C		1	0	1	0	0	(orf19.5069) Ortholog of S. cerevisiae Sae3; meiosis specific protein involved in DMC1-dependent meiotic recombination in S. cerevisiae; Spider biofilm induced
	orf19.6687	C7_03550C		1	0	3	0	0	(orf19.6687) Protein of unknown function; rat catheter biofilm repressed
	orf19.6689	C7_03570W	ARG4	1	0	1	0	0	(orf19.6689) Argininosuccinate lyase, catalyzes the final step in the arginine biosynthesis pathway; alkaline downregulated; flow model biofilm induced; Spider biofilm induced
	orf19.6691	C7_03590C		1	0	5	0	0	(orf19.6691) Putative ember of the multi-drug and toxin extrusion (MATE) family of the multidrug/oligosaccharidyl-lipid/polysaccharide exporter superfamily; Spider biofilm induced
	orf19.6693	C7_03610C		1	0	1	0	0	(orf19.6693) Has domain(s) with predicted metal ion binding activity
	orf19.6694	C7_03620C		1	0	1	0	0	(orf19.6694) Ortholog of C. dubliniensis CD36 : Cd36_73320, C. parapsilosis CDC317 : CPAR2_703860, Candida tenuis NRRL Y-1498 : CANTEDRAFT_114480 and Debaryomyces hansenii CBS767 : DEHA2C13794g
	orf19.6696	C7_03630C	TIM9	1	0	2	0	0	(orf19.6696) Predicted protein of the mitochondrial intermembrane space; rat catheter biofilm induced; Spider biofilm repressed
	orf19.6705	C7_03480W		1	0	2	0	0	(orf19.6705) Putative guanyl nucleotide exchange factor with Sec7 domain; required for normal filamentous growth; regulated by yeast-hyphal switch; filament induced; regulated by Nrg1, Tup1, Mob2, Hap43; mRNA binds She3; Spider biofilm induced
	orf19.6985	C3_05470W	TEA1	1	0	1	0	0	(orf19.6985) Putative transcription factor with zinc cluster DNA-binding motif; has similarity to S. cerevisiae Tea1p; Hap43p-repressed gene
	orf19.6986	C3_05510W		1	0	0	0	1	(orf19.6986) Has domain(s) with predicted intracellular localization
	orf19.6993	C3_05580C	GAP2	1	0	1	0	0	(orf19.6993) General broad specificity amino acid permease; ketoconazole, flucytosine repressed; Ssy1-dependent histidine induction; regulated by Nrg1, Tup1; colony morphology-related gene regulation by Ssn6; Spider and flow model biofilm induced
	orf19.6994	C3_05590C	BAT22	1	0	1	0	0	(orf19.6994) Putative branched chain amino acid aminotransferase; regulated by Gcn4p; induced by farnesol treatment, GlcNAc, amino acid starvation (3-aminotriazole treatment); present in exponential and stationary growth phase yeast cultures
	orf19.7365	C3_05850W		1	0	3	0	0	(orf19.7365) Ortholog(s) have ubiquitin-protein transferase activity and role in negative regulation of apoptotic process, negative regulation of gluconeogenesis, proteasome-mediated ubiquitin-dependent protein catabolic process
	orf19.801	C2_04200W	TBF1	1	0	1	0	0	(orf19.801) Essential transcription factor; induces ribosomal protein genes and the rDNA locus; acts with Cbf1 at subset of promoters; recruits Fhl1 and Ifh1 to promoters; role is analogous to that of S. cerevisiae Rap1; Spider biofilm induced
	Tca2-7	C7_02580C		1	0	0	0	1	(Tca2-7) Retrotransposon Tca2 on Chromosome 7, about 6.4 kbp member of the copia group with two ORFs similar to gag and pol, flanked by 280-bp LTRs (gamma elements); forms an extrachromosomal, linear, double-stranded DNA (pCal)
	MRS-6	C6_03970C		0	0	0	0	0	(MRS-6) Major Repeat Sequence (MRS) on Chromosome 6; MRS units are composed of variable numbers of RPS units flanked by HOK and RB2 sequences; found on most chromosomes; may serve as recombination hot spot
	orf19.173	CR_02510W		0	0	0	0	0	(orf19.173) C2H2 transcription factor; induced by Mnl1 under weak acid stress
	orf19.6573	C7_01550W	BEM2	0	0	0	0	0	(orf19.6573) Putative Rho1p GTPase activating protein (GAP); serum-induced transcript; Spider biofilm induced; flow model biofilm repressed
	orf19.74	C6_04170C	SEC5	0	0	0	0	0	(orf19.74) Predicted exocyst component; ortholog of S. cerevisiae Sec5p; merged with orf19.75 in Assembly 21
	MRS-2	C2_10380W		0	0	0	0	0	(MRS-2) Major Repeat Sequence (MRS) on Chromosome 2; MRS units are composed of variable numbers of RPS units flanked by HOK and RB2 sequences; found on most chromosomes; may serve as recombination hot spot
	orf19.1841	CR_06920W		0	0	0	0	0	(orf19.1841) Protein of unknown function; Hap43-induced gene
	orf19.2097	C2_00350W		0	0	0	0	0	(orf19.2097) Predicted DNA-dependent ATPase/helicase; Spider biofilm induced
	orf19.2972	C1_02840W	PDE2	0	0	0	0	0	(orf19.2972) High affinity cyclic nucleotide phosphodiesterase; moderates signaling by cAMP; required for virulence, switching, cell wall, hyphal, not pseudohyphal growth; expressed shortly after hyphal induction; rat catheter and Spider biofilm induced
	orf19.3878	CR_06260W		0	0	0	0	0	(orf19.3878) Protein of unknown function; flow model biofilm induced
	orf19.4072	C2_09130C	IFF6	0	0	0	0	0	(orf19.4072) Putative GPI-anchored adhesin-like protein; opaque-specific transcript; macrophage-induced gene; Hap43-repressed gene; Spider biofilm induced
	orf19.4697	C4_00970C	MDN1	0	0	0	0	0	(orf19.4697) Putative midasin, a very large dynein-related AAA-type ATPase; induced during the mating process
	orf19.4912	C1_10420C		0	0	0	0	0	(orf19.4912) Ortholog(s) have ubiquitin protein ligase binding activity, role in positive regulation of receptor internalization, protein ubiquitination, ubiquitin-dependent endocytosis and Golgi apparatus, cytosol, plasma membrane localization
	orf19.7204	C7_03780C		0	0	0	0	0	(orf19.7204) Ortholog(s) have glyoxysome localization
	orf19.832	C2_03920C	GPI13	0	0	0	0	0	(orf19.832) Major facilitator superfamily protein; has phosphodiesterase/nucleotide pyrophosphatase domain; similar to S. cerevisiae Gpi13p, which acts in GPI anchor biosynthesis; Hap43p-induced gene
	RDN18	CR_08770W	RDN18	0	0	0	0	0	(RDN18) 18S ribosomal RNA; component of the small (40S) ribosomal subunit; encoded in about 55 copies of the rDNA repeat on Chromosome R
	beta-1a	C1_02550W		0	0	0	0	0	(beta-1a) Solo copy of the long terminal repeat (LTR) associated with the transposon Tca8; about 395 bp long, 6-8 copies per genome
	kereru-1a	C1_03850C		0	0	0	0	0	(kereru-1a) Long terminal repeat (LTR); about 450 bp long
	MRS-7a	C7_01080C		0	0	0	0	0	(MRS-7a) Major Repeat Sequence (MRS) on Chromosome 7; MRS units are composed of variable numbers of RPS units flanked by HOK and RB2 sequences; found on most chromosomes; may serve as recombination hot spot
	orf19.1027	C1_03820W	PDR16	0	0	0	0	0	(orf19.1027) Phosphatidylinositol transfer protein; induction correlates with CDR1, CDR2 overexpression/azole resistance; fluphenazine, 17-beta-estradiol, ethynyl estradiol, NO induced; farnesol-downregulated in biofilm; rat catheter biofilm induced
	orf19.1052	C1_04180W		0	0	0	0	0	(orf19.1052) Predicted histone H2B; Hap43-induced gene; Spider biofilm repressed
	orf19.1327	C4_03520C	RBT1	0	0	0	0	0	(orf19.1327) Cell wall protein with similarity to Hwp1; required for virulence; predicted glycosylation; fluconazole, Tup1 repressed; farnesol, alpha factor, serum, hyphal and alkaline induced; Rfg1, Rim101-regulated
	orf19.145	C2_04650C	RPB4	0	0	0	0	0	(orf19.145) Protein similar to S. cerevisiae Rpb4p, which is a component of RNA polymerase II; transposon mutation affects filamentous growth
	orf19.1596	C4_03910W	FGR28	0	0	0	0	0	(orf19.1596) Protein lacking an ortholog in S. cerevisiae; transposon mutation affects filamentous growth; possibly an essential gene, disruptants not obtained by UAU1 method
	orf19.1669	C3_01760W	AFG3	0	0	0	0	0	(orf19.1669) Similar to S. cerevisiae Afg3p, a subunit of the mitochondrial inner membrane m-AAA protease; likely to be essential for growth, based on an insertional mutagenesis strategy
	orf19.177	C1_06320W		0	0	0	0	0	(orf19.177) Has domain(s) with predicted phosphatidylinositol binding activity and role in cell communication
	orf19.1816	CR_07070C	ALS3	0	0	0	0	0	(orf19.1816) Cell wall adhesin; epithelial adhesion, endothelial invasion; alleles vary in adhesiveness; immunoprotective in mice; binds SspB adhesin of S. gordonii in mixed biofilm; induced in/required for Spider biofilm; flow model biofilm repressed
	orf19.2238	C2_06860W	LTE1	0	0	0	0	0	(orf19.2238) Protein similar to GDP/GTP exchange factors; repressed by alpha pheromone in SpiderM medium; flow model biofilm repressed
	orf19.2399	CR_03240C		0	0	0	0	0	(orf19.2399) Putative transcription factor with zinc finger DNA-binding motif; similar to bacterial DnaJ; induced in low iron
	orf19.2503	C3_00990C		0	0	0	0	0	(orf19.2503) Ortholog of S. cerevisiae : YGL138C, C. glabrata CBS138 : CAGL0H08910g, C. dubliniensis CD36 : Cd36_80910, C. parapsilosis CDC317 : CPAR2_102230 and Candida tenuis NRRL Y-1498 : CANTEDRAFT_109984
	orf19.2538	CR_01520W	PTC2	0	0	0	0	0	(orf19.2538) Protein phosphatase of the Type 2C-related family (serine/threonine-specific) with a potential role in DNA damage checkpoint control; localizes to both cytoplasm and mitochondria; mutant shows virulence defect
	orf19.2778	C1_07660W		0	0	0	0	0	(orf19.2778) Protein of unknown function; transcript is upregulated in clinical isolates from HIV+ patients with oral candidiasis
	orf19.2890	C4_06440C		0	0	0	0	0	(orf19.2890) Has domain(s) with predicted carbohydrate:proton symporter activity, pyrimidine nucleotide-sugar transmembrane transporter activity and role in carbohydrate transport, pyrimidine nucleotide-sugar transmembrane transport
	orf19.3218	C5_03940C		0	0	0	0	0	(orf19.3218) Putative multidrug resistance protein; upregulated by Efg1p
	orf19.3458	C6_02180W		0	0	0	0	0	(orf19.3458) Ortholog(s) have role in late endosome to vacuole transport via multivesicular body sorting pathway and Vps55/Vps68 complex, fungal-type vacuole membrane localization
	orf19.3867	CR_06120W	RPL7	0	0	0	0	0	(orf19.3867) Ribosomal protein L7; repressed upon phagocytosis by murine macrophages; Hap43-induced; rat catheter and Spider biofilm induced
	orf19.3925	C5_04390C		0	0	0	0	0	(orf19.3925) Putative protein of unknown function, transcription is activated in the presence of elevated CO2
	orf19.3980	C5_04920C		0	0	0	0	0	(orf19.3980) Ortholog(s) have role in cytoplasmic translation, regulation of translation and cytoplasmic stress granule, polysomal ribosome localization
	orf19.470	CR_03910C		0	0	0	0	0	(orf19.470) Non-essential component of the SAGA complex, involved in transcription regulation
	orf19.4880	C1_10110W		0	0	0	0	0	(orf19.4880) Protein of unknown function; flow model biofilm induced
	orf19.4921	C1_12900W		0	0	0	0	0	(orf19.4921) Ortholog of C. dubliniensis CD36 : Cd36_12030 and Candida albicans WO-1 : CAWG_00152
	orf19.4953	C1_13270W		0	0	0	0	0	(orf19.4953) Putative ATPase; predicted role in ER-associated protein catabolism; induced during chlamydospore formation in both C. albicans and C. dubliniensis; rat catheter biofilm repressed
	orf19.5025	C1_13870W	MET3	0	0	0	0	0	(orf19.5025) ATP sulfurlyase; sulfate assimilation; repressed by Met, Cys, Sfu1, or in fluconazole-resistant isolate; Hog1, caspofungin, white phase-induced; induced on biofilm formation, even in presence of Met and Cys; Spider, F-12/CO2 biofilm induced
	orf19.5031	C1_13930W	SSK1	0	0	0	0	0	(orf19.5031) Response regulator of two-component system; role in oxidative stress response, cell wall biosynthesis, virulence, hyphal growth on solid media; expressed in hyphae and yeast; peroxisomal targeting sequence (PTS1); Spider biofilm induced
	orf19.5302	C4_04080C	PGA31	0	0	0	0	0	(orf19.5302) Cell wall protein; putative GPI anchor; expression regulated upon white-opaque switch; induced by Congo Red and cell wall regeneration; Bcr1-repressed in RPMI a/a biofilms
	orf19.5370	C2_10870W		0	0	0	0	0	(orf19.5370) Ortholog(s) have fungal-type vacuole membrane localization
	orf19.5604	C6_03170C	MDR1	0	0	0	0	0	(orf19.5604) Plasma membrane MDR/MFS multidrug efflux pump; methotrexate is preferred substrate; overexpression in drug-resistant clinical isolates confers fluconazole resistance; repressed in young biofilms; rat catheter biofilm induced
	orf19.5657	C4_00300C	SWI1	0	0	0	0	0	(orf19.5657) Protein involved in transcription regulation; ortholog of S. cerevisiae Swi1p, which is a subunit of the SWI/SNF chromatin remodeling complex; interacts with Snf2p; SWI/SNF complex is essential for hyphal growth and virulence
	orf19.5711	C6_03470W		0	0	0	0	0	(orf19.5711) Putative phosphatidylinositol transfer protein; possibly an essential gene, disruptants not obtained by UAU1 method
	orf19.5741	C6_03700W	ALS1	0	0	0	0	0	(orf19.5741) Cell-surface adhesin; adhesion, virulence, immunoprotective roles; band at hyphal base; Rfg1, Ssk1, Spider biofilm induced; flow model biofilm repressed; CAI-4 strain background effects; promoter bound Bcr1, Tec1, Efg1, Ndt80, and Brg1
	orf19.6353	C1_12700W		0	0	0	0	0	(orf19.6353) Ortholog of Candida albicans WO-1 : CAWG_00172
	orf19.6474	C7_02370W		0	0	0	0	0	(orf19.6474) Protein with chitin synthesis regulation, resistance to Congo red domain; membrane-localized protein; Spider biofilm induced
	orf19.789	C4_03940C	PYC2	0	0	0	0	0	(orf19.789) Putative pyruvate carboxylase; binds biotin cofactor; repressed by Ssk1 response regulator, by benomyl treatment, or in an azole-resistant strain overexpressing MDR1; stationary phase enriched protein; flow model biofilm repressed
	orf19.935	C5_00540C	AGA1	0	0	0	0	0	(orf19.935) Protein with some similarity to agglutinin subunit; expression regulated upon white-opaque switch; Spider biofilm induced
	tA(AGC)7	C1_13890C	tA(AGC)7	0	0	0	0	0	(tA(AGC)7) tRNA-Ala, predicted by tRNAscan-SE; AGC anticodon
	xi-Ra	CR_09400W		0	0	0	0	0	(xi-Ra) Long terminal repeat (LTR); about 387 bp long, 5 copies per genome
	Unmapped			0	1	4	0	3
