# Supplementary material for: Genome-Wide DNA Changes Acquired by Candida albicans Caspofungin-Adapted Mutants
Source: Microorganisms. 2023 Jul 25;11(8):1870. doi: 10.3390/microorganisms11081870 (PMC10458384; doi:10.3390/microorganisms11081870)
Supplement: Supplementary file 1 [file microorganisms-11-01870-s001.zip › Table S2.xlsx]

## Sheet: Sheet1
Table S2. Specific mutations associated with ORFs or other genomic features whose scores exceeded the relaxed statistical filter >= 0.66 in four C. albicans model mutants JMC160-2-5, JMC200-2-5, JMC200-3-4 and SMC60-2-5.								Threshold	0.9	Changes in this threshold will be reflected in Table S1
															Scores
Gene	ORF	Standard Name	ORF Clones	Gene Start	Gene End	Chromosome	Position	Relative Position	AA Position	Frameshift	Reference	Alternate	Non-synonymous	Mutation Clones	SMC60-2-5	JMC160-2-5	JMC200-2-5	JMC200-3-4	Mutation	Column1	Column2	Column3	Column4	Column5	Column6
C4_05800C_A	orf19.1266		3	1287292	1287657	4A	1287310	348	116	-1	ACC	AC	Frameshift	3	0	0.932014	0.931924	0.980583	G116V, G117V, I119L, E120K, R121G	1		orf19.1266	orf19.1266	orf19.1266	1
CR_06990W_A	orf19.2366		3	1496722	1499319	RA	1496509	-213			TY	T	N/A	3	0	0.900782	0.909947	0.945736		1		orf19.2366	orf19.2366	orf19.2366	0
C5_04610W_B	orf19.3945		3	1002210	1003640	5B	1002230	21	7	-1	AG	A	Frameshift (PTC)	3	0	0.946331	0.985341	1	E8K, I11S, L12F, H13T, I14L, N15T, T16L, K17S, Y18I, L19*	1		orf19.3945	orf19.3945	orf19.3945	1
C1_02020W_A	orf19.4523		3	416452	417075	1A	416369	-83			CTATTT	CT	N/A	3	0	0.970427	0.955986	0.94		1		orf19.4523	orf19.4523	orf19.4523	0
C6_03690W_A	orf19.5736	ALS5	3	782435	786478	6A	783922	1488	496		A	C	0	3	0	0.990799	0.988298	0.970486		1		orf19.5736	orf19.5736	orf19.5736	0
C2_03700W_A	orf19.850		3	782202	783326	2A	782312	111	37	+0	ACC	ACCCCC	AA Insertion	0	0	0.7333	0	0	Insertion 41P	0					1
C2_03700W_A	orf19.850		3	782202	783326	2A	784166	+840			GCC	GC	N/A	3	0	0.954556	0.990598	0.99		1		orf19.850	orf19.850	orf19.850	0
C4_06360C_A	orf19.2899		2	1412344	1413132	4A	1412854	279	93		A	G	0	2	0	1	1	0		1		orf19.2899	orf19.2899		0
C4_06360C_A	orf19.2899		2	1412344	1413132	4A	1412819	314	105		A	G	1	1	0	1	0	0	I105T	1		orf19.2899			1
C2_08540C_A	orf19.3625		2	1726552	1727601	2A	1726464	+88			TCAACAACAACAAC	TCAACAACAAC	N/A	2	0	0.981354	0.973846	0		1		orf19.3625	orf19.3625		0
C2_08500W_B	orf19.3628	RSP5	2	1719332	1721830	2B	1719212	-120			C	T	N/A	2	0	0.984449	0	0.990196		1		orf19.3628		orf19.3628	0
C2_08500W_B	orf19.3628	RSP5	2	1719332	1721830	2B	1719213	-119			T	A	N/A	1	0	0.976725	0	0		1		orf19.3628			0
C6_04120C_A	orf19.4557		2	894295	897546	6A	894277	+18			ATGTGTGTGTGTGT	ATGTGTGTGTGTGTGTGT	N/A	2	0	0	0.926708	0.955357		1			orf19.4557	orf19.4557	0
C2_10650W_A	orf19.5342.2		2	2193331	2193519	2A	2193191	-140			G	A	N/A	2	0	1	0.997732	0		1		orf19.5342.2	orf19.5342.2		0
CR_07650W_A	orf19.6285	GLC7	2	1660822	1661814	RA	1660654	-168			TAA	TA	N/A	2	0	0.949105	0.964907	0		1		orf19.6285	orf19.6285		0
C7_03580C_A	orf19.6690		2	793704	795782	7A	795755	28	10		A	G	1	2	0	1	0.996169	0	F10L	1		orf19.6690	orf19.6690		1
C7_03580C_A	orf19.6690		2	793704	795782	7A	795748	35	12		C	T	1	2	0	1	0.996169	0	R12Q	1		orf19.6690	orf19.6690		1
C7_03580C_B	orf19.6690		2	793735	795813	7B	795775	39	13		A	T	1	2	0	1	1	0	D13E	1		orf19.6690	orf19.6690		1
C7_03580C_A	orf19.6690		2	793704	795782	7A	795744	39	13		A	T	1	2	0	1	0.996078	0	D13E	1		orf19.6690	orf19.6690		1
C7_03580C_B	orf19.6690		2	793735	795813	7B	795774	40	14		T	C	1	2	0	1	1	0	I14V	1		orf19.6690	orf19.6690		1
C7_03580C_A	orf19.6690		2	793704	795782	7A	795743	40	14		T	C	1	2	0	1	0.996078	0	I14V	1		orf19.6690	orf19.6690		1
C7_03580C_B	orf19.6690		2	793735	795813	7B	795771	43	15		A	C	1	2	0	1	1	0	S15A	1		orf19.6690	orf19.6690		1
C7_03580C_A	orf19.6690		2	793704	795782	7A	795740	43	15		A	C	1	2	0	1	0.996454	0	S15A	1		orf19.6690	orf19.6690		1
C7_03580C_B	orf19.6690		2	793735	795813	7B	795766	48	16		T	G	1	1	0	1	0	0	K16N	1		orf19.6690			1
C7_03580C_A	orf19.6690		2	793704	795782	7A	795735	48	16		T	G	1	2	0	1	0.99391	0	K16N	1		orf19.6690	orf19.6690		1
C7_03580C_B	orf19.6690		2	793735	795813	7B	795760	54	18		G	A	0	1	0	1	0	0		1		orf19.6690			0
C7_03580C_A	orf19.6690		2	793704	795782	7A	795729	54	18		G	A	0	2	0	0.997076	1	0		1		orf19.6690	orf19.6690		0
C7_03580C_A	orf19.6690		2	793704	795782	7A	795726	57	19		G	A	0	2	0	1	1	0		1		orf19.6690	orf19.6690		0
C7_03580C_B	orf19.6690		2	793735	795813	7B	795757	57	19		G	A	0	2	0	0.994872	1	0		1		orf19.6690	orf19.6690		0
C7_03580C_B	orf19.6690		2	793735	795813	7B	795754	60	20		T	C	0	1	0	1	0	0		1		orf19.6690			0
C7_03580C_A	orf19.6690		2	793704	795782	7A	795723	60	20		T	C	0	2	0	0.997175	1	0		1		orf19.6690	orf19.6690		0
C7_03580C_B	orf19.6690		2	793735	795813	7B	795749	65	22		A	G	1	1	0	1	0	0	I22T	1		orf19.6690			1
C7_03580C_A	orf19.6690		2	793704	795782	7A	795718	65	22		A	G	1	2	0	0.997199	0.996599	0	I22T	1		orf19.6690	orf19.6690		1
C7_03580C_B	orf19.6690		2	793735	795813	7B	795746	68	23		A	G	1	1	0	1	0	0	V23A	1		orf19.6690			1
C7_03580C_A	orf19.6690		2	793704	795782	7A	795715	68	23		A	G	1	1	0	0	1	0	V23A	1			orf19.6690		1
C7_03580C_B	orf19.6690		2	793735	795813	7B	795715	99	33		C	T	1	1	0	0.99681	0	0	M33I	1		orf19.6690			1
C7_03580C_A	orf19.6690		2	793704	795782	7A	795684	99	33		C	T	1	2	0	0.997126	1	0	M33I	1		orf19.6690	orf19.6690		1
C7_03580C_B	orf19.6690		2	793735	795813	7B	795712	102	34		T	C	0	1	0	0.996716	0	0		1		orf19.6690			0
C7_03580C_A	orf19.6690		2	793704	795782	7A	795681	102	34		T	C	0	2	0	0.997076	1	0		1		orf19.6690	orf19.6690		0
C7_03580C_B	orf19.6690		2	793735	795813	7B	793816	1998	666		A	G	0	1	0	1	0	0		1		orf19.6690			0
C7_03580C_B	orf19.6690		2	793735	795813	7B	793808	2006	669		T	C	1	1	0	1	0	0	N669S	1		orf19.6690			1
C7_03650W_A	orf19.6699		2	811482	812438	7A	812376	895	299		G	A	1	2	0	1	1	0	G299R	1		orf19.6699	orf19.6699		1
C3_05780C_B	orf19.7359	CRZ1	2	1292687	1294882	3B	1294787	96	32		A	G	0	2	0	1	0.995305	0		1		orf19.7359	orf19.7359		0
C3_05780C_B	orf19.7359	CRZ1	2	1292687	1294882	3B	1294784	99	33		A	G	0	2	0	1	1	0		1		orf19.7359	orf19.7359		0
C3_05780C_B	orf19.7359	CRZ1	2	1292687	1294882	3B	1294762	121	41		G	A	1	2	0	0.997619	1	0	L41F	1		orf19.7359	orf19.7359		1
C3_05780C_A	orf19.7359	CRZ1	2	1292710	1294905	3A	1294739	167	56		A	G	1	1	0	1	0	0	V56A	1		orf19.7359			1
C3_05950W_A	orf19.7376		2	1337786	1340074	3A	1338469	684	228		A	G	0	2	0	1	1	0		1		orf19.7376	orf19.7376		0
C3_05950W_A	orf19.7376		2	1337786	1340074	3A	1338494	709	237		T	C	0	1	0	1	0	0		1		orf19.7376			0
C2_03910C_A	orf19.834		2	816220	818748	2A	816020	+200			A	AG	N/A	2	0	0.917934	0.917937	0		1		orf19.834	orf19.834		0
C5_01660C_B	RB2-5a		2	371291	373055	5B	371304	1752	584		G	A	0	2	0	0.918693	0	1		1		RB2-5a		RB2-5a	0
C5_01660C_B	RB2-5a		2	371291	373055	5B	371291	1765	589		C	T	0	1	0	0	0	0.991935		1				RB2-5a	0
C4_03210C_B	Tca4-4		2	673880	680761	4B	677355	3407	1136		A	T	0	1	0	1	0	0		1		Tca4-4			0
C4_03210C_A	Tca4-4		2	673855	680749	4A	677330	3420	1140		A	T	0	1	0	0	0	1		1				Tca4-4	0
C4_03210C_B	Tca4-4		2	673880	680761	4B	677311	3451	1151		T	C	0	1	0	1	0	0		1		Tca4-4			0
C4_03210C_B	Tca4-4		2	673880	680761	4B	677306	3456	1152		G	A	0	1	0	0.994152	0	0		1		Tca4-4			0
C4_03210C_B	Tca4-4		2	673880	680761	4B	677305	3457	1153		G	A	0	1	0	1	0	0		1		Tca4-4			0
C4_03210C_B	Tca4-4		2	673880	680761	4B	677277	3485	1162		C	T	0	1	0	1	0	0		1		Tca4-4			0
C4_03210C_B	Tca4-4		2	673880	680761	4B	677274	3488	1163		T	G	0	1	0	1	0	0		1		Tca4-4			0
C4_03210C_B	Tca4-4		2	673880	680761	4B	677223	3539	1180		A	G	0	1	0	0	0	1		1				Tca4-4	0
C4_04960W_A	lambda-4a		1	1060888	1061404	4A	1061027	140	47		T	C	0	1	0	0.906954	0	0		1		lambda-4a			0
C7_02710W_B	MRS-7b		1	575229	589521	7B	585725	10497	3499		T	C	0	1	0	0.995833	0	0		1		MRS-7b			0
CR_06360C_A	MRS-R		1	1346414	1360331	RA	1357886	2446	816		G	A,T	0	0	0	0.773831	0.801872	0		0					0
CR_06360C_B	MRS-R		1	1346334	1360253	RB	1357048	3206	1069		C	G	0	1	0	0	0	0.965517		1				MRS-R	0
CR_06360C_A	MRS-R		1	1346414	1360331	RA	1355155	5177	1726		C	T	0	0	0	0.740489	0.712269	0		0					0
CR_06360C_A	MRS-R		1	1346414	1360331	RA	1355151	5181	1727		T	C	0	0	0	0.744733	0.719358	0		0					0
CR_05110C_A	mu-Ra		1	1109240	1110019	RA	1109389	631	211		T	G	0	1	0	0.905655	0.878769	0		1		mu-Ra			0
C6_00190W_B	orf19.1177		1	21617	22846	6B	21579	-38			AWWT	A	N/A	0	0	0.842572	0	0		0					0
C6_00190W_A	orf19.1177		1	21616	22845	6A	21578	-38			AWWT	A	N/A	1	0	0	0	0.925926		1				orf19.1177	0
C2_01880C_A	orf19.1497	ZCF6	1	345450	346557	2A	345441	+9			AW	A	N/A	1	0	0.860849	0.870915	0.95122		1				orf19.1497	0
C3_02390W_B	orf19.1606		1	524151	525779	3B	524656	506	169		C	T	1	1	0	1	0	0	S169F	1		orf19.1606			1
C5_00870C_B	orf19.1980	GIT4	1	199541	201139	5B	201394	-255			G	A	N/A	1	0	1	0	0		1		orf19.1980			0
C2_01110C_B	orf19.2014	BCY1	1	178281	179657	2B	179211	447	149		C	T	0	1	0	1	0	0		1		orf19.2014			0
CR_02930W_B	orf19.2850		1	672908	678664	RB	675295	2388	796		T	A,C	0	1	0	0.996491	0	0		1		orf19.2850			0
C4_06390W_B	orf19.2896	SOU1	1	1418756	1419601	4B	1418324	-432			A	G	N/A	1	1	0	0	0		1	orf19.2896				0
C6_00440C_A	orf19.4215	FET34	1	76654	78531	6A	76726	1806	602		A	C	1	1	0	1	0	0	D602E	1		orf19.4215			1
C5_02470W_B	orf19.4257	INT1	1	547721	553291	5B	546960	-761			C	G	N/A	1	0	0	0	0.914468		1				orf19.4257	0
C5_02470W_B	orf19.4257	INT1	1	547721	553291	5B	546971	-750			C	T	N/A	1	0	0	0	0.913956		1				orf19.4257	0
C5_02470W_B	orf19.4257	INT1	1	547721	553291	5B	546973	-748			T	C	N/A	1	0	0	0	0.914073		1				orf19.4257	0
C5_02470W_B	orf19.4257	INT1	1	547721	553291	5B	546977	-744			A	G	N/A	1	0	0	0	0.906776		1				orf19.4257	0
C5_02470W_B	orf19.4257	INT1	1	547721	553291	5B	547002	-719			C	T	N/A	1	0	0	0	0.902499		1				orf19.4257	0
C5_03030W_B	orf19.4330		1	672525	674597	5B	673190	666	222		A	G,T	0	0	0	0.695891	0.691498	0		0					0
C5_03030W_B	orf19.4330		1	672525	674597	5B	673190	666	222		A	T	1	0	0	0	0	0.698276	L222F	0					1
C5_03030W_B	orf19.4330		1	672525	674597	5B	673262	738	246		A	C	0	1	0	0	0	1		1				orf19.4330	0
C5_03030W_B	orf19.4330		1	672525	674597	5B	673265	741	247		C	A	1	0	0	0	0	0.788116	N247K	0					1
C5_03030W_B	orf19.4330		1	672525	674597	5B	673340	816	272		C	T	0	0	0	0	0	0.672414		0					0
C1_04010C_A	orf19.4476		1	842768	843802	1A	843380	423	141		G	T	0	0	0	0	0	0.797095		0					0
C1_04010C_A	orf19.4476		1	842768	843802	1A	843371	432	144		T	G	0	1	0	0	0	0.973051		1				orf19.4476	0
C1_04010C_A	orf19.4476		1	842768	843802	1A	843362	441	147		T	C	0	0	0	0	0	0.807801		0					0
C1_04010C_A	orf19.4476		1	842768	843802	1A	843359	444	148		A	G	0	0	0	0	0	0.793946		0					0
C1_04010C_A	orf19.4476		1	842768	843802	1A	843347	456	152		T	G	0	0	0	0	0	0.764679		0					0
C1_04010C_A	orf19.4476		1	842768	843802	1A	843344	459	153		G	A	0	0	0	0	0	0.769542		0					0
C1_04010C_A	orf19.4476		1	842768	843802	1A	843335	468	156		G	A	0	0	0	0	0	0.736675		0					0
C1_13570W_A	orf19.4991	MPT5	1	2976150	2978966	1A	2979277	+311			TG	T	N/A	1	0	0	0	0.927728		1				orf19.4991	0
C1_07980C_B	orf19.5069		1	1737056	1737787	1B	1736262	+794			T	TA	N/A	1	0	0.935749	0	0		1		orf19.5069			0
C7_03550C_B	orf19.6687		1	784224	786227	7B	786294	-67			A	G	N/A	1	0	1	0	0		1		orf19.6687			0
C7_03550C_B	orf19.6687		1	784224	786227	7B	786288	-61			G	C	N/A	1	0	1	0	0		1		orf19.6687			0
C7_03550C_B	orf19.6687		1	784224	786227	7B	786287	-60			G	A	N/A	1	0	1	0	0		1		orf19.6687			0
C7_03570W_A	orf19.6689	ARG4	1	792047	793453	7A	792577	531	177		A	C	0	1	0	1	0	0		1		orf19.6689			0
C7_03590C_A	orf19.6691		1	796798	798657	7A	796435	+363			T	G	N/A	1	0	1	0	0		1		orf19.6691			0
C7_03590C_A	orf19.6691		1	796798	798657	7A	796432	+366			G	A	N/A	1	0	1	0	0		1		orf19.6691			0
C7_03590C_A	orf19.6691		1	796798	798657	7A	796393	+405			T	C	N/A	1	0	1	0	0		1		orf19.6691			0
C7_03590C_A	orf19.6691		1	796798	798657	7A	796391	+407			G	C	N/A	1	0	1	0	0		1		orf19.6691			0
C7_03590C_A	orf19.6691		1	796798	798657	7A	796385	+413			T	A	N/A	1	0	1	0	0		1		orf19.6691			0
C7_03610C_A	orf19.6693		1	802914	806345	7A	803475	2871	957		C	T	0	1	0	1	0	0		1		orf19.6693			0
C7_03620C_A	orf19.6694		1	806681	808660	7A	807171	1490	497		A	G	1	1	0	1	0	0	I497T	1		orf19.6694			1
C7_03630C_A	orf19.6696	TIM9	1	809086	809449	7A	809187	263	88		C	T	0	1	0	1	0	0		1		orf19.6696			0
C7_03630C_A	orf19.6696	TIM9	1	809086	809449	7A	809185	265	89		T	A	0	1	0	1	0	0		1		orf19.6696			0
C7_03480W_A	orf19.6705		1	771011	774148	7A	771922	912	304		T	C	0	1	0	1	0	0		1		orf19.6705			0
C7_03480W_A	orf19.6705		1	771011	774148	7A	771975	965	322		C	T	1	1	0	1	0	0	A322V	1		orf19.6705			1
C3_05470W_A	orf19.6985	TEA1	1	1229344	1232046	3A	1231862	2519	840		G	T	1	1	0	1	0	0	G840V	1		orf19.6985			1
C3_05510W_A	orf19.6986		1	1233917	1236124	3A	1234401	485	162	-0	TGAGGA	TGA	AA Deletion	1	0	0	0	0.949286	Deletion R163	1				orf19.6986	1
C3_05580C_A	orf19.6993	GAP2	1	1246780	1248546	3A	1249040	-494			C	T	N/A	1	0	1	0	0		1		orf19.6993			0
C3_05590C_B	orf19.6994	BAT22	1	1250556	1251665	3B	1252211	-546			C	A	N/A	1	0	1	0	0		1		orf19.6994			0
C3_05850W_B	orf19.7365		1	1312128	1313846	3B	1312451	324	108		C	T	0	1	0	1	0	0		1		orf19.7365			0
C3_05850W_B	orf19.7365		1	1312128	1313846	3B	1312505	378	126		C	T	0	1	0	1	0	0		1		orf19.7365			0
C3_05850W_B	orf19.7365		1	1312128	1313846	3B	1312510	383	128		A	T	1	1	0	1	0	0	N128I	1		orf19.7365			1
C2_04200W_A	orf19.801	TBF1	1	880756	883416	2A	883238	2483	828		C	A	1	1	0	0.924956	0	0	T828K	1		orf19.801			1
C7_02580C_B	Tca2-7		1	553907	560327	7B	554542	5786	1929	+1	GTTTTTT	GTTTTTTT	0	1	0	0	0	1		1				Tca2-7	0
C2_01080C_A	tL(CAA)2	tL(CAA)2	1	175896	176014	2A	176089	-75			GAAA	GAAAA	N/A	1	0	0.891964	0.892676	0.960337		1				tL(CAA)2	0
C1_02550W_A	beta-1a		0	536619	537011	1A	536730	112	38		C	A,G	0	0	0	0.755693	0	0		0					0
C1_03850C_B	kereru-1a		0	804966	805412	1B	805048	365	122		T	C	0	0	0	0	0	0.700857		0					0
C2_10380W_B	MRS-2		0	2141507	2155500	2B	2142730	1224	408		C	G	0	0	0	0.785471	0	0		0					0
C2_10380W_A	MRS-2		0	2141570	2155565	2A	2142926	1357	453		A	G	0	0	0	0	0	0.675523		0					0
C6_03970C_B	MRS-6		0	860478	875119	6B	871170	3950	1317		C	T	0	0	0	0.836132	0.807872	0.677778		0					0
C7_01080C_B	MRS-7a		0	228341	242081	7B	234817	7265	2422		A	C	0	0	0.688683	0	0	0		0					0
C1_03820W_A	orf19.1027	PDR16	0	801727	802836	1A	801630	-97			CTTTTTT	CTTTTT	N/A	0	0	0.803886	0	0		0					0
C1_04180W_A	orf19.1052		0	871931	872323	1A	871526	-405			CT	CTTT	N/A	0	0	0	0	0.694925		0					0
C4_03520C_B	orf19.1327	RBT1	0	745176	747341	4B	747869	-528			TGCAAA	T	N/A	0	0	0	0	0.808219		0					0
C2_04650C_A	orf19.145	RPB4	0	975240	976046	2A	975591	456	152	-0	ATCGTCGTCGTCGTCGTC	ATCGTCGTCGTC	2 AA Deletion	0	0	0	0.771523	0	Deletion 156, 157	0					1
C4_03910W_B	orf19.1596	FGR28	0	832665	834461	4B	832618	-47			TGGGGGGG	TGGGGGGGG	N/A	0	0	0	0.812319	0		0					0
C3_01760W_B	orf19.1669	AFG3	0	385592	387979	3B	385230	-362			G	C	N/A	0	0	0.730828	0	0		0					0
C3_01760W_B	orf19.1669	AFG3	0	385592	387979	3B	385237	-355			T	C	N/A	0	0	0.735558	0	0		0					0
C3_01760W_B	orf19.1669	AFG3	0	385592	387979	3B	385254	-338			C	T	N/A	0	0	0.74095	0	0		0					0
CR_02510W_B	orf19.173		0	556927	560226	RB	556977	51	17	-0	TCAACAACAACAACAACAACA	TCAACAACAACAACAACA	AA Deletion	0	0	0.797965	0.878729	0.72	Deletion Q24	0					1
C1_06320W_A	orf19.177		0	1337607	1340003	1A	1339612	2006	669	-0	GCAACAACAACAACAACAA	GCAACAACAACAACAA	AA Deletion	0	0	0	0.693937	0	Deletion N675	0					1
CR_07070C_A	orf19.1816	ALS3	0	1532277	1535744	RA	1533324	2421	807		T	G	0	0	0	0	0	0.858491		0					0
CR_06920W_B	orf19.1841		0	1484520	1485644	RB	1484407	-113			A	AG	N/A	0	0	0.722189	0.74685	0		0					0
C2_00350W_B	orf19.2097		0	44284	47538	2B	44757	474	158	-1	ACCC	ACC	Frameshift (PTC)	0	0	0	0.729892	0	D160T, H161M, E162K, T163P, V164L, E165K, I166Y, P167Q, G168E, K169X, K171N, K173N, R174E, I175*	0					1
C2_00350W_A	orf19.2097		0	44274	47528	2A	44776	503	168	+1	GAAA	GAAAA	Frameshift (PTC)	0	0	0.674216	0.696465	0	L172T, K173*	0					1
C2_06860W_B	orf19.2238	LTE1	0	1407222	1412177	2B	1407268	47	16	+0	GTAATAATAATAATAATAATAA	GTAATAATAATAATAATAATAATAATAA	2 AA Insertion	0	0	0.685614	0	0	Insertion 24N, 25N	0					1
CR_03240C_A	orf19.2399		0	726435	728183	RA	727236	948	316	+0	CT	CTGTT	AA Insertion	0	0	0	0	0.702703	Insertion 317Q	0					1
C3_00990C_B	orf19.2503		0	201342	202598	3B	202713	-115			GATATATATATATGTATATATATAT	GATATATATGTATATATATAT	N/A	0	0.809631	0	0	0		0					0
CR_01520W_A	orf19.2538	PTC2	0	349630	351381	RA	351058	1429	477	+0	GAT	GATAAT	AA Insertion	0	0	0	0	0.818182	Insertion 478N	0					1
C1_07660W_B	orf19.2778		0	1660221	1662449	1B	1662437	2217	739	-1	TAA	TA	Frameshift	0	0	0	0.675733	0	K740R, I741Y, Y742I	0					1
C4_06440C_B	orf19.2890		0	1432029	1433258	4B	1432983	276	92	+0	ATC	ATCGTC	AA Insertion	0	0	0	0	0.674242	Insertion 93D	0					1
C1_02840W_B	orf19.2972	PDE2	0	598048	599763	1B	598242	195	65	-0	TACCACCACCACCACCAC	TACCACCACCACCAC	AA Deletion	0	0	0.695687	0.690286	0	Deletion T74	0					1
C5_03940C_A	orf19.3218		0	863687	865150	5A	863214	+473			AC	ACCTC	N/A	0	0	0	0	0.830189		0					0
C6_02180W_B	orf19.3458		0	453002	453547	6B	453668	+121			TACA	TAAACACA	N/A	0	0	0	0	0.688889		0					0
CR_06120W_A	orf19.3867	RPL7	0	1308687	1309574	RA	1308336	-351			GT	G	N/A	0	0	0	0.877763	0		0					0
CR_06260W_A	orf19.3878		0	1331745	1332917	RA	1331982	238	80		G	A	1	0	0	0.758837	0.695134	0	E80K	0					1
CR_06260W_A	orf19.3878		0	1331745	1332917	RA	1331990	246	82		C	T	0	0	0	0.747848	0	0		0					0
CR_06260W_A	orf19.3878		0	1331745	1332917	RA	1331992	248	83		C	G	1	0	0	0.744918	0	0	T83R	0					1
CR_06260W_A	orf19.3878		0	1331745	1332917	RA	1332005	261	87		T	G	1	0	0	0.748285	0.670765	0	D87E	0					1
CR_06260W_A	orf19.3878		0	1331745	1332917	RA	1332008	264	88		C	T	0	0	0	0.74215	0.678259	0		0					0
C5_04390C_A	orf19.3925		0	970181	970636	5A	969294	+887			A	C	N/A	0	0	0	0	0.670588		0					0
C5_04390C_A	orf19.3925		0	970181	970636	5A	969270	+911			C	G	N/A	0	0	0	0	0.73		0					0
C5_04920C_B	orf19.3980		0	1067997	1073786	5B	1074002	-216			C	T	N/A	0	0	0	0	0.673333		0					0
C5_04920C_B	orf19.3980		0	1067997	1073786	5B	1073996	-210			G	A	N/A	0	0	0	0	0.72093		0					0
C5_04920C_B	orf19.3980		0	1067997	1073786	5B	1073993	-207			C	A	N/A	0	0	0	0	0.719298		0					0
C5_04920C_B	orf19.3980		0	1067997	1073786	5B	1073960	-174			A	C	N/A	0	0	0	0	0.807292		0					0
C5_04920C_B	orf19.3980		0	1067997	1073786	5B	1073955	-169			C	T	N/A	0	0	0	0	0.801105		0					0
C5_04920C_B	orf19.3980		0	1067997	1073786	5B	1073946	-160			T	C	N/A	0	0	0	0	0.838509		0					0
C5_04920C_B	orf19.3980		0	1067997	1073786	5B	1073942	-156			A	G	N/A	0	0	0	0	0.828947		0					0
C5_04920C_B	orf19.3980		0	1067997	1073786	5B	1073939	-153			G	A	N/A	0	0	0	0	0.857143		0					0
C5_04920C_B	orf19.3980		0	1067997	1073786	5B	1073931	-145			A	G	N/A	0	0	0	0	0.876923		0					0
C5_04920C_B	orf19.3980		0	1067997	1073786	5B	1073924	-138			A	T	N/A	0	0	0	0	0.873874		0					0
C2_09130C_A	orf19.4072	IFF6	0	1865856	1869113	2A	1866489	2625	875		A	T	0	0	0	0.776942	0.771212	0		0					0
C2_09130C_A	orf19.4072	IFF6	0	1865856	1869113	2A	1866450	2664	888		G	T	0	0	0	0.682656	0	0		0					0
C2_09130C_A	orf19.4072	IFF6	0	1865856	1869113	2A	1866448	2666	889		T	C	1	0	0	0.678059	0	0	D889G	0					1
C2_09130C_A	orf19.4072	IFF6	0	1865856	1869113	2A	1866447	2667	889		G	A	1	0	0	0.680667	0	0	D889G	0					1
C4_00970C_A	orf19.4697	MDN1	0	176031	191138	4A	191506	-368			T	TG	N/A	0	0	0.737466	0	0.78566		0					0
CR_03910C_B	orf19.470		0	885908	888160	RB	887909	252	84	+0	CTGTTGTTGTTGTTG	CTGTTGTTGTTGTTGTTG	AA Insertion	0	0	0	0	0.709604	Insertion 91Q	0					1
C1_10110W_B	orf19.4880		0	2213992	2216160	1B	2216234	+74			ATCCCCC	A	N/A	0	0	0	0.741379	0		0					0
C1_10420C_A	orf19.4912		0	2305152	2307086	1A	2308010	-924			AR	A	N/A	0	0	0.801947	0.859929	0		0					0
C1_12900W_B	orf19.4921		0	2807842	2810013	1B	2807590	-252			ACCCCCC	ACCCCCCCC	N/A	0	0	0	0	0.688481		0					0
C1_13270W_A	orf19.4953		0	2894167	2895063	1A	2894051	-116			GAAAAAAAAAA	GAAAAAAAAAAAAA	N/A	0	0.779577	0	0	0		0					0
C1_13870W_A	orf19.5025	MET3	0	3051419	3053002	1A	3051135	-284			CTTTTTTTTTT	CTTTTTTTT	N/A	0	0	0.792284	0	0		0					0
C1_13930W_A	orf19.5031	SSK1	0	3067395	3069419	1A	3069771	+352			ATTTTTT	ATTTTTTT	N/A	0	0	0.837111	0	0		0					0
C4_04080C_B	orf19.5302	PGA31	0	874056	875114	4B	873901	+155			TG	TAG	N/A	0	0	0	0	0.690909		0					0
C2_10870W_A	orf19.5370		0	2227315	2228484	2A	2228427	1113	371		G	T	0	0	0	0.724228	0	0		0					0
C2_10870W_A	orf19.5370		0	2227315	2228484	2A	2228430	1116	372		T	G	0	0	0	0.737309	0	0		0					0
C2_10870W_B	orf19.5370		0	2227182	2228351	2B	2228412	+61			C	T	N/A	0	0	0.889178	0	0		0					0
C6_03170C_B	orf19.5604	MDR1	0	666343	668037	6B	665827	+516			ATT	ATTT	N/A	0	0	0.691617	0	0		0					0
C4_00300C_A	orf19.5657	SWI1	0	45136	48099	4A	45107	+29			CAAAAAAAAAAA	CAAAAAAAAA	N/A	0	0	0	0.84206	0		0					0
C6_03470W_A	orf19.5711		0	737336	739201	6A	738086	751	251	+0	CAA	CAAGAA	AA Insertion	0	0	0	0	0.788571	Insertion 252E	0					1
C6_03700W_A	orf19.5741	ALS1	0	791291	795073	6A	793505	2215	739		A	T	1	0	0	0	0	0.714286	T739S	0					1
C1_12700W_B	orf19.6353		0	2767708	2769786	1B	2770049	+263			ATTTTTTTTT	ATTTTTTTTTT	N/A	0	0	0	0	0.868107		0					0
C7_02370W_A	orf19.6474		0	517530	518033	7A	517490	-40			CTT	CTTGTT	N/A	0	0	0	0	0.690909		0					0
C7_01550W_A	orf19.6573	BEM2	0	329715	336473	7A	330156	442	148	+0	AGTGGTGGTGGTGG	AGTGGTGGTGGTGGTGG	AA Insertion	0	0	0.820369	0.787196	0.801653	Insertion 154G	0					1
C7_03780C_A	orf19.7204		0	838198	839559	7A	839689	-130			CGGGGG	CGGGGGG	N/A	0	0	0.858704	0.87074	0		0					0
C6_04170C_B	orf19.74	SEC5	0	916331	919210	6B	917339	1872	624	+0	ATTGTTGTTGTT	ATTGTTGTTGTTGTT	AA Insertion	0	0	0.808673	0.818111	0.79661	Insertion 633N	0					1
C4_03940C_B	orf19.789	PYC2	0	837721	841254	4B	841277	-23			TAGAAGAA	TAGAAGAAGAA	N/A	0	0	0	0	0.77027		0					0
C2_03920C_B	orf19.832	GPI13	0	819277	822324	2B	822368	-44			T	TAA	N/A	0	0	0.784259	0.739545	0		0					0
C5_00540C_A	orf19.935	AGA1	0	109830	110891	5A	110144	748	250	+0	G	GTTC	AA Insertion	0	0	0	0	0.675926	Insertion 250E	0					1
CR_08770W_A	RDN18	RDN18	0	1891236	1893022	RA	1891178	-58			G	A	N/A	0	0	0	0	0.836		0					0
CR_08770W_B	RDN18	RDN18	0	1890695	1892481	RB	1890639	-56			TCC	TCCC	N/A	0	0	0	0.674704	0		0					0
C1_13890C_B	tA(AGC)7	tA(AGC)7	0	3060969	3061041	1B	3060797	+172			TAAAA	TAAA	N/A	0	0	0	0	0.826961		0					0
Unmapped	Unmapped		0			1A	1656266				C	T	N/A	1	0.995169	0	0	0		1	Unmapped				0
Unmapped	Unmapped		0			4B	1526535			-1	ACC	AC	N/A	1	0	0	0	0.918367		1				Unmapped	0
Unmapped	Unmapped		0			2B	2040120			-1	CNNNNNNNNN	CNNNNN	N/A	1	0	0.917197	0	0		1		Unmapped			0
Unmapped	Unmapped		0			RA	1884835			+1	CTTT	CTTTT	N/A	1	0	0.881632	0.846096	0.906504		1				Unmapped	0
Unmapped	Unmapped		0			RB	1288392				C	A	N/A	1	0	0	0	0.988235		1				Unmapped	0
Unmapped	Unmapped		0			4A	1299664				C	A	N/A	1	0	1	0	0		1		Unmapped			0
Unmapped	Unmapped		0			4B	1299656				G	A	N/A	1	0	1	0	0		1		Unmapped			0
Unmapped	Unmapped		0			RA	1884702				T	G	N/A	1	0	0.996667	0	0		1		Unmapped			0
Unmapped	Unmapped		0			1B	1075467				T	C	N/A	0	0.671362	0	0	0		0					0
Unmapped	Unmapped		0			RB	1886752			-2	GTAT	GT	N/A	0	0	0	0	0.795833		0					0
Unmapped	Unmapped		0			3A	129716			-2	AGGGGGGGGGG	AGGGGGGGG	N/A	0	0	0.794038	0.83066	0		0					0
Unmapped	Unmapped		0			RB	1269249			+0	ACC	ACTTCCTCC	N/A	0	0	0	0	0.74359		0					0
Unmapped	Unmapped		0			RB	1268453			+1	TA	TAGAGA	N/A	0	0	0	0	0.67619		0					0
Unmapped	Unmapped		0			7B	948361				T	A	N/A	0	0	0	0	0.864917		0					0
Unmapped	Unmapped		0			7B	948362				T	A	N/A	0	0	0	0	0.872657		0					0
Unmapped	Unmapped		0			RB	1689590				G	A	N/A	0	0	0	0.692137	0		0					0
CR_09400W_B	xi-Ra		0	1998154	1998540	RB	1998467	314	105		C	T	0	0	0	0.681663	0	0		0					0
Highligted cells in the ORF column indicate mutations that mapped to genomic features that are not ORFs
Highlighted cells in the relative position column indicate mutations that are located within one 1kb outside of the genomic feature
