# Supplementary material for: Genome-Wide DNA Changes Acquired by Candida albicans Caspofungin-Adapted Mutants
Source: Microorganisms. 2023 Jul 25;11(8):1870. doi: 10.3390/microorganisms11081870 (PMC10458384; doi:10.3390/microorganisms11081870)
Supplement: Supplementary file 1 [file microorganisms-11-01870-s001.zip › Table S4.xlsx]

## Sheet: only score of 0.9 
Table S4. Specific mutations associated with ORFs whose scores exceeded statistical filter >=0.90 in four C. albicans model mutants JMC160-2-5, JMC200-2-5 and JMC200-3-4.
Systematic Name	Iddentifier	Standard Name	Relative positon from start of ORF	amino acid (aa) Position	Reference	Alternate	Mutation Type	Mutation
C4_06360C_A	orf19.2899		314	105	A	G	Non-synonymous Substituion	I105T
C7_03580C_A	orf19.6690		28	10	A	G	Same as above	F10L
C7_03580C_A	orf19.6690		35	12	C	T	Same as above	R12Q
C7_03580C_B	orf19.6690		39	13	A	T	Same as above	D13E
C7_03580C_A	orf19.6690		39	13	A	T	Same as above	D13E
C7_03580C_B	orf19.6690		40	14	T	C	Same as above	I14V
C7_03580C_A	orf19.6690		40	14	T	C	Same as above	I14V
C7_03580C_B	orf19.6690		43	15	A	C	Same as above	S15A
C7_03580C_A	orf19.6690		43	15	A	C	Same as above	S15A
C7_03580C_B	orf19.6690		48	16	T	G	Same as above	K16N
C7_03580C_A	orf19.6690		48	16	T	G	Same as above	K16N
C7_03580C_B	orf19.6690		65	22	A	G	Same as above	I22T
C7_03580C_A	orf19.6690		65	22	A	G	Same as above	I22T
C7_03580C_B	orf19.6690		68	23	A	G	Same as above	V23A
C7_03580C_A	orf19.6690		68	23	A	G	Same as above	V23A
C7_03580C_B	orf19.6690		99	33	C	T	Same as above	M33I
C7_03580C_A	orf19.6690		99	33	C	T	Same as above	M33I
C7_03580C_B	orf19.6690		2006	669	T	C	Same as above	N669S
C7_03650W_A	orf19.6699		895	299	G	A	Same as above	G299R
C3_05780C_B	orf19.7359	CRZ1	121	41	G	A	Same as above	L41F
C3_05780C_A	orf19.7359	CRZ1	167	56	A	G	Same as above	V56A
C3_02390W_B	orf19.1606		506	169	C	T	Same as above	S169F
C6_00440C_A	orf19.4215	FET34	1806	602	A	C	Same as above	D602E
C7_03620C_A	orf19.6694		1490	497	A	G	Same as above	I497T
C7_03480W_A	orf19.6705		965	322	C	T	Same as above	A322V
C3_05470W_A	orf19.6985	TEA1	2519	840	G	T	Same as above	G840V
C3_05850W_B	orf19.7365		383	128	A	T	Same as above	N128I
C2_04200W_A	orf19.801	TBF1	2483	828	C	A	Same as above	T828K
C4_05800C_A	orf19.1266		348	116	ACC	AC	Frameshift -1	G116V, G117V, I119L, E120K, R121G
C5_04610W_B	orf19.3945		21	7	AG	A	Frameshift (PTC) -1	E8K, I11S, L12F, H13T, I14L, N15T, T16L, K17S, Y18I, L19*
C3_05510W_A	orf19.6986		485	162	TGAGGA	TGA	aa Deletion -0	Deletion R163
